# Supplementary material for: Contact inhibition modulates intracellular levels of miR-223 in a p27kip1-dependent manner
Source: Oncotarget. 2014 Mar 4;5(5):1185–97. doi: 10.18632/oncotarget.1803 (PMC4012735; doi:10.18632/oncotarget.1803)
Supplement: Supplementary file 3 [file oncotarget-05-1185-s003.xlsx]

## Sheet: Table S1
Table S1
Genes which discriminate among classes:
Table 1 - Sorted by p-value of the univariate test,
Class 1: 1_2_3;WT Exp Class 2: a_4_5_6,WT SFM
The first 59 genes are significant at the nominal 0,05 level of the univariate
In bold miR exclusively changed in WT MEFs between G1 and EG conditions
Unique id	Parametric p-value	Geom mean of intens in class 1 WT EXP	Geom mean intensities class 2 WT SFM	Fold-change	FDR
mmu-mir-101b-A	0.0043461	138.709	28.3073	4.90011	0.126001
mmu-mir-106a-A	0.0182072	260.482	123.827	2.1036	0.20854
mmu-mir-125b-1-A	0.041246	23509.6	10892.9	2.15824	0.29174
mmu-mir-135b-P	0.0115834	388.219	163.333	2.37685	0.167514
mmu-mir-140*-3p-A	0.0199666	1013.75	418.724	2.42104	0.20854
mmu-mir-152-A	0.0153879	305.384	86.8684	3.51548	0.192862
mmu-mir-155-A	0.0343944	1380.99	537.691	2.56837	0.29174
mmu-mir-182-A	0.0070186	322.09	112.771	2.85614	0.126001
mmu-mir-196a-A	0.0064964	104.932	261.119	0.401854	0.126001
mmu-mir-199a-2-5p-AP	0.0058837	1872.11	768.283	2.43675	0.126001
mmu-mir-199a*-1-3p-A	0.0416875	1875.62	839.545	2.23409	0.29174
mmu-mir-207-A	0.0085997	642.176	1587.56	0.404506	0.134729
mmu-mir-222-A	0.0143591	1500.06	678.53	2.21075	0.192822
mmu-mir-223-A	0.0418988	676.723	1401.74	0.482773	0.29174
mmu-mir-23a-A	0.0391637	14164	464.202	30.5126	0.29174
mmu-mir-23b-A	0.0076604	8222.4	2422.66	3.39395	0.126001
mmu-mir-25-A	0.0018378	573.505	163.014	3.51813	0.126001
mmu-mir-26a-1-A	0.04901	1051.98	597.455	1.76078	0.312238
mmu-mir-28-P	0.0193992	404.436	178.865	2.26113	0.20854
mmu-miR-291a-3p-A	0.0149936	129.136	34.4682	3.74651	0.192862
mmu-mir-296-A	0.03037	80.618	205.067	0.393129	0.271884
mmu-mir-29a-A	0.0066405	499.062	166.924	2.98975	0.126001
mmu-mir-29b-1-A	0.027241	262.534	118.937	2.20734	0.256065
mmu-mir-29c-A	0.0377519	145.503	78.3744	1.85651	0.29174
mmu-mir-29c-P	0.048325	49.633	105.131	0.472106	0.312238
mmu-mir-30d-A	0.0413121	1569.21	610.028	2.57237	0.29174
mmu-mir-31-A	0.0054281	244.879	92.143	2.6576	0.126001
mmu-mir-331-P	0.0372887	130.895	274.671	0.476551	0.29174
mmu-mir-335-P	0.0024143	261.165	777.404	0.335945	0.126001
mmu-mir-341-A	0.0011808	803.166	252.446	3.18154	0.126001
mmu-mir-34b-P	0.0229536	915.078	393.404	2.32605	0.227632
mmu-miR-362-P	0.0429953	43.3949	106.659	0.406858	0.293932
mmu-mir-409-A	0.041634	948.18	469.501	2.01955	0.29174
mmu-mir-410-A	0.0191713	757.614	241.325	3.13939	0.20854
mmu-mir-411-A	0.0077075	747.09	243.593	3.06696	0.126001
mmu-mir-425-P	0.0257729	261.703	76.6146	3.41583	0.248477
mmu-miR-488-5p-A	0.0064981	29.9315	159.666	0.187464	0.126001
mmu-miR-490-P	0.0127246	86.4607	200.196	0.43188	0.177202
mmu-miR-494-A	0.0466264	413.107	1494.76	0.276371	0.312238
mmu-miR-532-A	0.0364719	215.83	113.495	1.90168	0.29174
mmu-miR-615-A	0.0195237	8623.57	17346.8	0.497126	0.20854
mmu-miR-674-5p-A	0.0069113	132.484	372.042	0.3561	0.126001
mmu-miR-677-A	0.007354	1838.38	5148.61	0.357063	0.126001
mmu-miR-685-A	0.0048476	381.092	1700.3	0.224132	0.126001
mmu-miR-688-A	0.0230054	284.112	586.815	0.48416	0.227632
mmu-miR-688-P	0.0111469	151.907	355.664	0.427109	0.167514
mmu-miR-690-A	0.029309	23007.7	44495.6	0.517077	0.268785
mmu-miR-698-A	0.0071796	20.4362	124.615	0.163994	0.126001
mmu-miR-699-A	0.0029178	440.975	1309.1	0.336854	0.126001
mmu-miR-699-P	0.0379766	645.019	1151.22	0.560294	0.29174
mmu-miR-703-A	0.0051596	752.557	2423.83	0.310482	0.126001
mmu-miR-703-P	0.0182222	133.693	302.45	0.442035	0.20854
mmu-miR-705-P	0.0391206	363.374	693.898	0.52367	0.29174
mmu-miR-712-5p-A	0.0001069	3630.85	725.918	5.00173	0.0401944
mmu-miR-719-A	0.0005436	400.202	98.5994	4.05887	0.102197
mmu-miR-805-A	0.0044961	645.077	160.873	4.00986	0.126001
mmu-mir-92-1-A	0.0034422	8638.17	3252.57	2.6558	0.126001
mmu-mir-92-2-A	0.0015714	3291.42	1024.5	3.21271	0.126001
mmu-mir-99b-A	0.0498834	4927.33	2354.93	2.09235	0.312238

## Sheet: Table S2
Table S2
Genes which discriminate among classes:
Table 1 - Sorted by p-value of the univariate test,
Class 1: a16_17_18; KO SFM Class 2: b13_14_15, KO Exp
The first 157 genes are significant at the nominal 0,05 level of the univariate test
Unique id	Parametric p-value	Geom mean of intens in class 1 KO SFM	Geom mean intensities class 2 KO EXP	Fold-change	FDR
mmu-mir-23a-A	7.9e-06	616.707	12349.2	0.0499392	0.0016356
mmu-mir-29c-A	8.7e-06	1.10319	129.678	0.0085072	0.0016356
mmu-mir-468-A	1.56e-05	1.10319	104.179	0.0105894	0.0019552
mmu-miR-685-A	2.82e-05	2427.76	275.001	8.82821	0.0026508
mmu-mir-155-A	3.66e-05	153.751	958.916	0.160339	0.0027523
mmu-mir-30d-A	5.85e-05	224.843	1711.11	0.131402	0.003666
mmu-mir-199a*-3p-A	0.0001019	243.188	1556.99	0.156191	0.0045379
mmu-mir-7-1-P	0.0001061	71.6194	339.244	0.211115	0.0045379
mmu-mir-411-A	0.0001303	63.0665	703.827	0.0896052	0.0045379
mmu-miR-669b-A	0.000145	682.864	197.888	3.45075	0.0045379
mmu-mir-361-P	0.0001454	212.809	44.6544	4.76568	0.0045379
mmu-mir-222-A	0.0001524	207.265	1103.12	0.18789	0.0045379
mmu-mir-335-P	0.0001787	724.896	191.523	3.78491	0.0045379
mmu-mir-24-1-3p-A	0.0001795	377.466	1881.34	0.200637	0.0045379
mmu-mir-125b-2-A	0.0001919	2563.38	19063.7	0.134464	0.0045379
mmu-mir-26a-1-A	0.0001931	203.343	1209.29	0.168151	0.0045379
mmu-mir-207-A	0.0002132	2468.63	731.188	3.37619	0.0047155
mmu-mir-26b-A	0.0002349	332.118	1685.58	0.197035	0.0049068
mmu-mir-30a-5p-A	0.0002758	148.738	560.955	0.265151	0.0054579
mmu-mir-100-A	0.0002917	877.963	5499.98	0.15963	0.005484
mmu-mir-140*-3p-A	0.000357	173.111	830.891	0.208344	0.005837
mmu-miR-494-A	0.0003731	6350.56	1267.09	5.01192	0.005837
mmu-let-7f-2-A	0.0003827	1.34969	78.2941	0.0172388	0.005837
mmu-mir-29b-2-A	0.0003853	41.1393	375.176	0.109653	0.005837
mmu-mir-135a-1-A	0.0003881	1868.97	9147.78	0.204309	0.005837
mmu-miR-677-A	0.0004363	6310.75	1106.59	5.70286	0.0063096
mmu-miR-490-P	0.0004635	430.859	142.917	3.01476	0.0064547
mmu-let-7a-2-A	0.0005308	2.20638	165.933	0.0132968	0.0071279
mmu-miR-763-A	0.0005764	561.737	31.7774	17.6773	0.0074733
mmu-mir-26a-2-A	0.0005965	162.03	807.056	0.200767	0.0074761
mmu-mir-122a-P	0.0006248	82.2639	305.325	0.269431	0.0075782
mmu-mir-29a-A	0.0007192	121.932	438.639	0.277978	0.0084506
mmu-mir-434-3p-A	0.0007825	137.244	514.153	0.266931	0.0089158
mmu-miR-763-P	0.0008135	1815.86	609.359	2.97995	0.0089964
mmu-miR-291a-3p-A	0.0008585	13.3703	145.017	0.0921977	0.0092227
mmu-miR-705-P	0.0009003	1278.59	423.65	3.01803	0.0094031
mmu-miR-703-A	0.0010791	2084.55	540.018	3.86015	0.0109297
mmu-miR-762-P	0.0011046	234.255	87.7013	2.67105	0.0109297
mmu-miR-615-A	0.0011851	19567.4	4422.15	4.42486	0.0114256
mmu-mir-138-1-A	0.0014231	59.7154	164.295	0.363465	0.0133771
mmu-mir-125b-A	0.0016854	2457.81	11954.6	0.205595	0.0154564
mmu-mir-221-A	0.0017821	150.511	505.953	0.297481	0.0157758
mmu-mir-130b-A	0.0018119	55.1596	268.803	0.205205	0.0157758
mmu-mir-103-1-A	0.0018461	258.696	1006.76	0.256958	0.0157758
mmu-mir-410-A	0.0019633	163.202	504.79	0.323307	0.0158512
mmu-let-7d-5p-A	0.0019745	116.771	267.531	0.436475	0.0158512
mmu-miR-540-A	0.0019814	324.595	2079.29	0.156109	0.0158512
mmu-mir-199a*-1-3p-A	0.0020942	308.815	1593.96	0.19374	0.0164046
mmu-mir-24-2-P	0.0021854	1242.73	551.841	2.25197	0.0167696
mmu-mir-92-1-A	0.0023716	1155.21	9389.09	0.123038	0.0178344
mmu-mir-30b-A	0.0024586	422.923	1404.52	0.301116	0.0180279
mmu-mir-409-A	0.0025366	164.049	570.145	0.287731	0.0180279
mmu-miR-297b-P	0.002616	1982.35	912.909	2.17146	0.0180279
mmu-mir-140-A	0.0026428	530.653	2452.58	0.216365	0.0180279
mmu-let-7a-1-A	0.0026451	59.1248	246.139	0.240209	0.0180279
mmu-mir-23b-A	0.002685	1013.65	5642.66	0.17964	0.0180279
mmu-mir-321-A	0.0027952	225.563	603.315	0.373872	0.0184385
mmu-miR-718-A	0.0028984	880.908	320.705	2.74678	0.0186407
mmu-mir-34a-A	0.002925	82.2525	464.214	0.177186	0.0186407
mmu-mir-29c-P	0.002978	187.232	50.1171	3.73588	0.0186621
mmu-miR-699-A	0.0031729	790.884	229.147	3.45142	0.0195575
mmu-miR-674-5p-A	0.0033309	432.005	138.172	3.12657	0.0202003
mmu-mir-213-A	0.0035863	325.054	797.393	0.407647	0.0214039
mmu-miR-499-P	0.0037422	341.273	103.526	3.29651	0.0219854
mmu-mir-7b-A	0.0038497	37.0101	115.98	0.319108	0.022269
mmu-mir-125b-1-A	0.0042928	3645.18	16371	0.222661	0.024456
mmu-miR-500-P	0.0043715	430.076	210.512	2.043	0.0245326
mmu-miR-706-P	0.0045004	806.471	370.125	2.17891	0.0248846
mmu-mir-10a-1-A	0.0047611	398.497	1046.5	0.380791	0.0259445
mmu-mir-196a-A	0.0049244	358.244	169.247	2.1167	0.0264511
mmu-mir-330-P	0.0050647	521.581	238.097	2.19063	0.0268215
mmu-mir-199b-P	0.0051893	486.502	1497.18	0.324945	0.0270997
mmu-mir-106b-A	0.0060857	78.5017	364.924	0.215118	0.0313455
mmu-miR-673-P	0.0065124	2379.26	955.242	2.49074	0.03309
mmu-miR-488*-3p-A	0.0066835	157.512	77.5566	2.03093	0.0331993
mmu-miR-302c*-5p-A	0.0067258	143.743	27.3673	5.25237	0.0331993
mmu-mir-9-3-5p-A	0.0067988	652.058	1249.07	0.522036	0.0331993
mmu-miR-291b-3p-A	0.0071852	587.851	254.716	2.30786	0.0346363
mmu-mir-145-A	0.0084715	627.125	2396.28	0.261707	0.0401418
mmu-mir-377-A	0.0085408	327.251	788.204	0.415185	0.0401418
mmu-miR-697-A	0.0087175	4602.7	2026.13	2.27166	0.0401518
mmu-mir-138-2-P	0.0087565	526.91	255.516	2.06214	0.0401518
mmu-mir-341-A	0.0090928	146.124	489.261	0.298663	0.0410658
mmu-miR-684-P	0.0091891	523.639	238.255	2.1978	0.0410658
mmu-mir-25-A	0.0093147	165.586	622.699	0.265916	0.0410658
mmu-mir-185-A	0.0093927	160.988	76.5613	2.10273	0.0410658
mmu-mir-193-A	0.0099813	195.458	421.785	0.463406	0.0420061
mmu-mir-192-A	0.0099923	718.136	203.853	3.52282	0.0420061
mmu-mir-92-2-A	0.0100373	1078.68	4028.26	0.267779	0.0420061
mmu-mir-30c-1-A	0.0101941	296.377	679.201	0.436362	0.0420061
mmu-mir-133b-P	0.0102065	178.159	84.7496	2.10218	0.0420061
mmu-mir-32-A	0.0102781	172.298	436.708	0.394538	0.0420061
mmu-mir-299-A	0.0105935	346.916	1119.08	0.310001	0.0428296
mmu-miR-689-P	0.0109619	4079.15	1844.8	2.21116	0.043654
mmu-mir-363-A	0.0110296	6.61915	53.0309	0.124817	0.043654
mmu-mir-107-A	0.0115137	485.842	1864.57	0.260565	0.0450953
mmu-miR-702-A	0.0125191	2712.32	1450.44	1.86999	0.0485276
mmu-mir-321-P	0.0136387	106.921	254.768	0.419682	0.0523281
mmu-miR-697-P	0.0143027	492.243	264.732	1.8594	0.0543214
mmu-miR-20b-A	0.0151086	248.76	475.304	0.523371	0.0563464
mmu-mir-125a-A	0.0151356	37.9041	699.924	0.0541546	0.0563464
mmu-mir-128a-A	0.0154049	364.844	155.335	2.34875	0.0567867
mmu-mir-296-A	0.0159728	201.672	29.5728	6.8195	0.0583085
mmu-mir-320-P	0.0172792	6292.35	3172.48	1.98342	0.062471
mmu-miR-685-P	0.0175382	1991.27	869.771	2.28942	0.0628035
mmu-mir-423-P	0.0183658	221.846	412.426	0.537906	0.0651466
mmu-miR-679-P	0.0192005	457.121	197.273	2.31719	0.0674709
mmu-mir-483-P	0.0198495	231.112	102.913	2.24571	0.0677249
mmu-mir-382-A	0.0202355	89.5973	242.837	0.368961	0.0677249
mmu-miR-668-A	0.0202838	245.182	481.397	0.509313	0.0677249
mmu-mir-138-A	0.0202857	533.749	162.743	3.27972	0.0677249
mmu-mir-25-P	0.0204129	155.386	66.3598	2.34157	0.0677249
mmu-mir-370-A	0.0204816	248.978	143.621	1.73358	0.0677249
mmu-mir-214-A	0.0205336	2497.37	6647.85	0.375666	0.0677249
mmu-miR-541-A	0.0211228	185.126	424.242	0.436368	0.0688262
mmu-mir-27a-A	0.0212336	701.749	290.319	2.41717	0.0688262
mmu-miR-688-A	0.0219604	594.784	267.495	2.22353	0.0705736
mmu-mir-181b-2-A	0.0244098	208.615	441.071	0.472974	0.0777804
mmu-mir-191-A	0.0251235	1093.52	2286.29	0.478292	0.0793818
mmu-mir-199b-A	0.0254204	60.6805	148.968	0.407338	0.0796247
mmu-mir-486-A	0.0256239	145.997	268.691	0.543362	0.0796247
mmu-mir-331-P	0.025873	237.459	120.331	1.97339	0.0797397
mmu-mir-200c-A	0.0265081	105.773	209.284	0.505404	0.0810329
mmu-mir-34c-P	0.0281391	374.671	905.958	0.413564	0.085325
mmu-mir-22-P	0.0287067	88.2553	202.205	0.436466	0.0863498
mmu-miR-532-A	0.0298749	90.0634	201.438	0.447101	0.0891505
mmu-mir-337-A	0.0305101	1033.56	444.729	2.32402	0.0903291
mmu-mir-103-2-A	0.0312148	479.454	868.853	0.551824	0.0916935
mmu-mir-30c-2-A	0.0314588	454.091	1385.67	0.327705	0.0916939
mmu-mir-199a*-2-3p-A	0.0326413	404.286	1399.26	0.288927	0.0944087
mmu-miR-449b-P	0.0335252	475.275	293.197	1.62101	0.0951341
mmu-miR-682-A	0.0338596	857.9	548.345	1.56453	0.0951341
mmu-mir-93-P	0.034044	264.338	161.048	1.64137	0.0951341
mmu-mir-139-P	0.0342628	299.08	143.804	2.07978	0.0951341
mmu-miR-805-P	0.0343543	222.076	86.9096	2.55525	0.0951341
mmu-mir-210-P	0.0344102	2625.59	1370.07	1.91639	0.0951341
mmu-mir-139-A	0.0347285	22.6266	105.315	0.214847	0.0952427
mmu-let-7i-A	0.0351331	205.363	372.518	0.551284	0.0952427
mmu-mir-351-A	0.0352094	316.681	156.076	2.02902	0.0952427
mmu-miR-669c-A	0.0355004	431.616	783.089	0.551171	0.0953439
mmu-mir-196a-2-A	0.0359742	125.284	220.974	0.566964	0.0959312
mmu-mir-212-P	0.0372323	286.618	133.288	2.15036	0.0979522
mmu-miR-680-A	0.037301	406.788	218.256	1.86381	0.0979522
mmu-miR-696-P	0.0375136	5168.58	3198.15	1.61611	0.0979522
mmu-mir-296-P	0.0390979	450.248	1082	0.416125	0.101385
mmu-mir-182-A	0.0411854	100.39	254.46	0.394523	0.106066
mmu-miR-675-3p-A	0.0418917	623.816	405.753	1.53743	0.107152
mmu-miR-684-A	0.0425691	79.1313	32.0274	2.47074	0.108083
mmu-let-7c-1-A	0.0434608	122.267	203.152	0.601847	0.108083
mmu-mir-22-A	0.0437067	343.923	183.749	1.87171	0.108083
mmu-mir-485-3p-A	0.04376	182.388	113.734	1.60364	0.108083
mmu-mir-101b-P	0.043917	582.535	232.404	2.50656	0.108083
mmu-miR-488-5p-A	0.0439806	230.139	101.395	2.26973	0.108083
mmu-mir-323-P	0.0450853	290.62	463.343	0.627224	0.110078
mmu-mir-448-A	0.0469793	231.337	111.15	2.08131	0.113126
mmu-mir-106a-P	0.0470012	95.9193	35.2356	2.72223	0.113126
mmu-miR-761-P	0.0472362	879.913	537.402	1.63735	0.113126

## Sheet: Table S3
Table S3
Genes which discriminate among classes:
Table 1 - Sorted by p-value of the univariate test.
Class 1: a7_8_9 WT S Phase; Class 2: b_4_5_6 WT G1.
The first 45 genes are significant at the nominal 0.05 level of the univariate test
In bold miR changed in WT MEFs between G1 and EG and G1 and S Phase conditions
Unique id	Parametric p-value	Geom mean of intensities in class 1 WT S phase	Geom mean of intensities in class 2 WT G1	Fold-change	FDR
mmu-let-7e-P	0.0060502	181.908	420.547	0.432552	0.227488
mmu-mir-137-A	0.000894	131.048	544.896	0.240501	0.084036
mmu-mir-140*-3p-A	0.0083406	156.889	418.724	0.374683	0.241236
mmu-mir-181a-2-P	0.0367622	1200.86	1936.49	0.620121	0.36452
mmu-mir-181b-1-A	0.0022598	6.39197	51.1584	0.124945	0.121384
mmu-mir-199a-5p-A	0.0191698	315.347	947.429	0.332845	0.280885
mmu-mir-199a*-2-3p-A	0.0402565	218.433	525.27	0.41585	0.378411
mmu-mir-199a*-3p-A	0.0168488	373.859	1330.17	0.281061	0.275441
mmu-mir-214-A	0.0007168	1844.76	7715.58	0.239095	0.084036
mmu-mir-219-1-P	0.0331698	9115.73	18114.5	0.503228	0.36452
mmu-mir-223-A	0.0007592	78.9948	1401.74	0.0563548	0.084036
mmu-mir-25-A	0.0267574	316.319	163.014	1.94044	0.339557
mmu-mir-26a-2-A	0.0205889	182.327	527.901	0.345382	0.28672
mmu-mir-299-A	0.0279954	520.119	1233.32	0.421724	0.339557
mmu-mir-299-P	0.0180428	99.9807	173.466	0.576372	0.280885
mmu-mir-30b-A	0.0014261	341.882	1517.32	0.225319	0.0893689
mmu-mir-30c-1-A	0.0003238	201.92	950.518	0.212432	0.084036
mmu-mir-30c-2-A	0.0194229	249.15	1083.74	0.229898	0.280885
mmu-mir-32-A	0.0124965	113.564	290.194	0.391337	0.253406
mmu-mir-321-P	0.0121529	372.821	189.098	1.97157	0.253406
mmu-mir-335-P	0.0093111	341.832	777.404	0.439709	0.25007
mmu-mir-341-A	0.0250322	448.298	252.446	1.77582	0.336147
mmu-mir-344-P	0.041992	143.173	61.5493	2.32615	0.385097
mmu-mir-485-3p-A	0.0491506	52.1904	107.954	0.483449	0.405725
mmu-miR-487b-A	0.0291876	154.938	286.982	0.539885	0.342954
mmu-miR-495-A	0.0077697	151.093	327.153	0.461843	0.241236
mmu-miR-615-A	0.0068709	7195.47	17346.8	0.4148	0.23486
mmu-miR-673-P	0.0156971	1155.45	2160.23	0.534873	0.268278
mmu-miR-679-A	0.00508	1122.46	548.912	2.04488	0.223565
mmu-miR-679-P	0.0122675	425.281	191.174	2.22458	0.253406
mmu-miR-683-P	0.0350769	156.898	339.766	0.461782	0.36452
mmu-miR-684-P	0.0053513	129.932	313.139	0.414933	0.223565
mmu-miR-692-A	0.0014111	1020.57	383.695	2.65984	0.0893689
mmu-miR-692-P	0.0278247	427.303	227.406	1.87903	0.339557
mmu-miR-696-A	0.0126095	923.367	356.395	2.59085	0.253406
mmu-miR-705-A	0.0433428	65.5949	159.42	0.411459	0.388021
mmu-miR-712-5p-A	0.0378093	1310.99	725.918	1.80598	0.36452
mmu-miR-715-A	0.0152849	948.742	371.435	2.55426	0.268278
mmu-miR-715-P	0.032153	374.232	164.407	2.27625	0.36452
mmu-miR-718-P	0.0370647	1472.51	853.539	1.72518	0.36452
mmu-miR-719-A	0.0363347	183.782	98.5994	1.86392	0.36452
mmu-miR-719-P	0.0151326	459.667	241.869	1.90048	0.268278
mmu-miR-805-A	0.046813	381.858	160.873	2.37366	0.400934
mmu-miR-805-P	0.0469178	142.159	83.9575	1.69323	0.400934
mmu-mir-92-2-A	0.0128051	2023.82	1024.5	1.97543	0.253406

## Sheet: Table S4
Table S4
miRs differentially expressed in WT but not in p27KO MEFs between G1 vs EG
and G1 vs S conditions.
Unique id	Fold-change WT EXP/ WT G1	p-value WT EXP/ WT G1	Fold-change WT S / WT G1	p-value WT S / WT G1
mmu-mir-135b-P	2.37685	0.0115834	N.A.	N.A.
mmu-mir-152-A	3.51548	0.0153879	N.A.	N.A.
mmu-mir-199a-2-5p-AP	2.43675	0.0058837	N.A.	N.A.
mmu-mir-223-A	0.482773	0.0418988	0.0563548	0.0007592
mmu-mir-28-P	2.26113	0.0193992	N.A.	N.A.
mmu-mir-31-A	2.6576	0.0054281	N.A.	N.A.
mmu-mir-34b-P	2.32605	0.0229536	N.A.	N.A.
mmu-miR-362-P	0.406858	0.0429953	N.A.	N.A.
mmu-mir-425-P	3.41583	0.0257729	N.A.	N.A.
mmu-miR-688-P	0.427109	0.0111469	N.A.	N.A.
mmu-miR-690-A	0.517077	0.029309	N.A.	N.A.
mmu-miR-698-A	0.163994	0.0071796	N.A.	N.A.
mmu-miR-712-5p-A	5.00173	0.0001069	1.80598	0.0378093
mmu-miR-719-A	4.05887	0.0005436	1.86392	0.0363347
mmu-mir-99b-A	2.09235	0.0498834	N.A.	N.A.
N.A. Not Available

## Sheet: Table S5
Table S5
	miR-223 N.E.*	SD	p value vs EG	p value WT vs KO
WT Ex. Grow.	0.033245	0.00728995
WT Ser. Dep.	0.0535662	0.0308177	0.185824
WT High Conf	0.0821624	0.0210179	0.0119386
WT Ser Dep. + High Conf	0.108303	0.0443269	1.78238e-23
WT Rel 13h	0.0878443	0.0336204	0.0192158
WT Rel 15h	0.0617703	0.0130226	0.118095
KO Ex. Grow.	0.00753294	0.00179352		0.000476231
KO Ser. Dep.	0.00667312	0.00134937	0.472626	0.0227929
KO High Conf	0.0118314	0.00448743	0.125556	0.000608376
KO Ser Dep. + High Conf	0.0189443	0.0124499	0.097743	0.00815533
KO Rel 13h	0.00848415	0.00176895	0.478716	0.00327684
KO Rel 15h	0.00962588	0.00337176	0.315092	0.000242101
* N.E. = Normalized expression
p value vs EG = p value calculated for each condition versus
Exponetially Growing (EG) cells in WT or KO MEFs
p value WT vs KO= calculated between WT and KO cell for each condition
